# Supplementary material for: Assessing context and readiness of emergency medicine physicians to promote evidence-based imaging referral guidelines: a mixed-methods study
Source: Transl Behav Med. 2025 Aug 4;15(1):ibaf035. doi: 10.1093/tbm/ibaf035 (PMC12342136; doi:10.1093/tbm/ibaf035)
Supplement: ibaf035_Supplementary_Data [file ibaf035_supplementary_data.zip]

Archive with 1 entries (1 files):
- FG Questions.docx
